# Supplementary material for: Dual Proteomics Strategies to Dissect and Quantify the Components of Nine Medically Important African Snake Venoms
Source: Toxins (Basel). 2025 May 13;17(5):243. doi: 10.3390/toxins17050243 (PMC12116074; doi:10.3390/toxins17050243)
Supplement: Supplementary file 1 [file toxins-17-00243-s001.zip]

Archive with 18 entries (18 files):
- Figure S6B.PNG
- Figure S7.PNG
- Figure S8.PNG
- Figure S9.PNG
- Figure S10.PNG
- Figure S11.PNG
- Figure S12.PNG
- Figure S13.PNG
- Figure S14.PNG
- Figure S15.PNG
- Figure S1.png
- Figure S2.PNG
- Figure S3.PNG
- Figure S4.PNG
- Figure S5A.PNG
- Figure S5B.PNG
- Figure S6A.PNG
- VF-toxins-3590381-SupMat.pdf
